# Supplementary material for: Remote training for strengthening capacity in sexual and reproductive health and rights research: a systematic review
Source: BMC Public Health. 2023 Oct 10;23:1964. doi: 10.1186/s12889-023-16851-w (PMC10566165; doi:10.1186/s12889-023-16851-w)
Supplement: Supplementary file 2 — Additional file 2. Quality Assessment Checklist for Before & After Studies. [file 12889_2023_16851_MOESM2_ESM.xlsx]

## Sheet: NIH-QA-BA_studies
Additional File 2 - Quality Assessment Checklist for Before & After Studies
Title	Author	Year	Study Type	Was the study question or objective clearly stated?	Were eligibility/selection criteria for the study population prespecified and clearly described?	Were the participants in the study representative of those who would be eligible for the test/service/intervention in the general or clinical population of interest	Were all eligible participants that met the prespecified entry criteria enrolled?	Was the sample size sufficiently large to provide confidence in the findings?	Was the test/service/intervention clearly described and delivered consistently across the study population?	Were the outcome measures prespecified, clearly defined, valid, reliable, and assessed consistently across all study participants?	Were the people assessing the outcomes blinded to the participants' exposures/interventions?	Was the loss to follow-up after baseline 20% or less?	Were those lost to follow-up accounted for in the analysis?	Did the statistical methods examine changes in outcome measures from before to after the intervention? Were statistical tests done that provided p values for the pre-to-post changes?	Were outcome measures of interest taken multiple times before the intervention and multiple times after the intervention (i.e., did they use an interrupted time-series design)?	If the intervention was conducted at a group level- did the statistical analysis take into account the use of individual-level data to determine effects at the group level?	Rater 1-AN	Rater 2	Additional comments
An online educational model in andrology for student training in the art of scientific writing in the COVID-19 pandemic	Agarwal et al	2021	Before&After	Yes	Yes	Yes	Yes	No	Yes	Yes	No	Yes	Others (NA,CD, NR)	Yes	No	Others (NA,CD, NR)	Fair
Impact of an online analytic skills course	Farel et al	2001	Before&After	Yes	Yes	Yes	Yes	No	Yes	Yes	No	Yes	No	Yes	No	Others (NA,CD, NR)	Fair
Effectiveness of online learning on health researcher capacity to appropriately integrate sex, gender, or both in grant proposals	Tannebaum et al	2018	Before & After	Yes	Yes	Yes	Yes	Yes	Yes	Yes	N/A	N/A	N/A	Yes	Yes	N/A	Good
																								Yes
																								No
																								Others (NA,CD, NR)
																								Good
																								Fair
																								Poor

## Sheet: NIH-crossectional_studies
Additional File 2 - Quality Assessment Checlist for Cross-sectional Studies
Title	Author	Year	Study Type	Was the research question or objective in this paper clearly stated?	Was the study population clearly specified and defined?	Was the participation rate of eligible persons at least 50%?	Were all the subjects selected or recruited from the same or similar populations (including the same time period)?	Were inclusion and exclusion criteria for being in the study prespecified and applied uniformly to all participants?	Was a sample size justification, power description, or variance and effect estimates provided?	For the analyses in this paper, were the exposure(s) of interest measured prior to the outcome(s) being measured?	Was the timeframe sufficient so that one could reasonably expect to see an association between exposure and outcome if it existed?	For exposures that can vary in amount or level, did the study examine different levels of the exposure as related to the outcome (e.g., categories of exposure, or exposure measured as continuous variable)?	Were the exposure measures (independent variables) clearly defined, valid, reliable, and implemented consistently across all study participants?	Was the exposure(s) assessed more than once over time?	Were the outcome measures (dependent variables) clearly defined, valid, reliable, and implemented consistently across all study participants?	Were the outcome assessors blinded to the exposure status of participants?	Was loss to follow-up after baseline 20% or less?	Were key potential confounding variables measured and adjusted statistically for their impact on the relationship between exposure(s) and outcome(s)?	Rater 1	Rater 2	Additional comments
E-learning for research capacity strengthening in sexual and reproductive health: the experience of the Geneva Foundation for Medical Education and Research and the Department of Reproductive Health and Research, World Health Organization	Abawi et al	2016	Cross-sectional-case control	Yes	Yes	Yes	Yes	Yes	No	Others (NA,CD, NR)	Others (NA,CD, NR)	Others (NA,CD, NR)	Yes	Others (NA,CD, NR)	Yes	No	Yes	Others (NA,CD, NR)	Good
A model for mentoring skills training in scientific writing for HIV researchers from low-and middle-income countries	Brickley et al	2018	Cross-sectional	Yes	Yes	No	Yes	Yes	No	Others (NA,CD, NR)	Yes	Others (NA,CD, NR)	Yes	Others (NA,CD, NR)	Yes	No	Others (NA,CD, NR)	Others (NA,CD, NR)	Fair		It is just an abstract of the study and very little detail is provided in the abstract.
THE CLINICAL RESEARCH/REPRODUCTIVE SCIENTIST TRAINING (CREST) PROGRAM: AN EVOLVING OPPORTUNITY FOR RESEARCH WORKFORCE DEVELOPMENT AND CAREER SATISFACTION AND ADVANCEMENT	Santoro et al	2021	Cross-sectional	Yes	Yes	Yes	Yes	Yes	No	Others (NA,CD, NR)	Yes	Others (NA,CD, NR)	Yes	Others (NA,CD, NR)	Yes	No	Others (NA,CD, NR)	Others (NA,CD, NR)	Good		It is just an abstract of the study and very little detail is provided in the abstract.
																									Yes
																									No
																									Others (NA,CD, NR)
																									Good
																									Fair
																									Poor
